# Supplementary material for: Legal Literacy in Clinical Nursing Practice: A Walker and Avant Concept Analysis
Source: Nurs Rep. 2026 Jun 12;16(6):200. doi: 10.3390/nursrep16060200 (PMC13304500; doi:10.3390/nursrep16060200)
Supplement: Supplementary file 1 [file nursrep-16-00200-s001.zip]

Archive with 1 entries (1 files):
- nursrep-4295818-supplementary.pdf
